# Supplementary material for: Comparative efficacies of the three echinocandins for Candida auris candidemia: real world evidence from a tertiary centre in India
Source: Med Mycol. 2024 Jun 25;62(7):myae065. doi: 10.1093/mmy/myae065 (PMC11250272; doi:10.1093/mmy/myae065)
Supplement: myae065_Supplemental_Files [file myae065_supplemental_files.zip]

Archive with 2 entries (2 files):
- mm-2024-0087-File007.docx
- mm-2024-0087-File008.docx
